# Supplementary material for: Prebiotic Oligosaccharides Potentiate Host Protective Responses against L. Monocytogenes Infection
Source: Pathogens. 2017 Dec 19;6(4):68. doi: 10.3390/pathogens6040068 (PMC5750592; doi:10.3390/pathogens6040068)
Supplement: Supplementary file 1 [file pathogens-06-00068-s001.zip]

Archive with 2 entries (2 files):
- supp data/Manuscript supplementary tables.xlsx
- supp data/Supplementary Figure.pdf
